# Supplementary material for: Identifying Chagas disease vectors using elliptic Fourier descriptors of body contour: a case for the cryptic dimidiata complex
Source: Parasit Vectors. 2020 Jul 1;13:332. doi: 10.1186/s13071-020-04202-2 (PMC7329423; doi:10.1186/s13071-020-04202-2)
Supplement: Supplementary file 1 — Additional file 1: Table S1. Variance contribution of all principal components obtained with the PrinComp module. https://doi.org/10.6084/m9.figshare.12014976.v1 [file 13071_2020_4202_MOESM1_ESM.xlsx]

## Sheet: Table S1
Additional file 1: Table S1. Variance contribution of all principal components obtained with the PrinComp module.
		Eigenvalue	Proportion(%)	Cumulative(%)	> 1/116
	Prin1	0.000315576	44.3044	44.3044	*
	Prin2	0.000119952	16.8403	61.1448	*
	Prin3	7.11762e-05	9.9926	71.1373	*
	Prin4	4.99746e-05	7.016	78.1534	*
	Prin5	3.6466e-05	5.1195	83.2729	*
	Prin6	2.31077e-05	3.2441	86.517	*
	Prin7	1.51064e-05	2.1208	88.6379	*
	Prin8	1.32106e-05	1.8547	90.4925	*
	Prin9	1.09395e-05	1.5358	92.0284	*
	Prin10	7.41638e-06	1.0412	93.0696	*
	Prin11	5.59294e-06	0.7852	93.8548
	Prin12	4.74059e-06	0.6655	94.5203
	Prin13	4.31295e-06	0.6055	95.1258
	Prin14	3.69181e-06	0.5183	95.6441
	Prin15	3.28884e-06	0.4617	96.1058
	Prin16	2.96134e-06	0.4157	96.5216
	Prin17	2.75073e-06	0.3862	96.9078
	Prin18	2.42274e-06	0.3401	97.2479
	Prin19	2.1649e-06	0.3039	97.5518
	Prin20	1.82914e-06	0.2568	97.8086
	Prin21	1.37506e-06	0.193	98.0017
	Prin22	1.27627e-06	0.1792	98.1809
	Prin23	1.02102e-06	0.1433	98.3242
	Prin24	9.46886e-07	0.1329	98.4571
	Prin25	8.89944e-07	0.1249	98.5821
	Prin26	8.11944e-07	0.114	98.6961
	Prin27	7.60822e-07	0.1068	98.8029
	Prin28	6.514e-07	0.0915	98.8943
	Prin29	6.28514e-07	0.0882	98.9826
	Prin30	5.45536e-07	0.0766	99.0592
	Prin31	5.34502e-07	0.075	99.1342
	Prin32	5.06256e-07	0.0711	99.2053
	Prin33	4.61088e-07	0.0647	99.27
	Prin34	4.34996e-07	0.0611	99.3311
	Prin35	3.80021e-07	0.0534	99.3844
	Prin36	3.42032e-07	0.048	99.4324
	Prin37	3.23805e-07	0.0455	99.4779
	Prin38	3.00549e-07	0.0422	99.5201
	Prin39	2.77155e-07	0.0389	99.559
	Prin40	2.37733e-07	0.0334	99.5924
	Prin41	2.33383e-07	0.0328	99.6251
	Prin42	2.19448e-07	0.0308	99.656
	Prin43	2.08774e-07	0.0293	99.6853
	Prin44	1.7919e-07	0.0252	99.7104
	Prin45	1.64701e-07	0.0231	99.7335
	Prin46	1.45424e-07	0.0204	99.754
	Prin47	1.43828e-07	0.0202	99.7742
	Prin48	1.25275e-07	0.0176	99.7917
	Prin49	1.18204e-07	0.0166	99.8083
	Prin50	1.14789e-07	0.0161	99.8245
	Prin51	1.03735e-07	0.0146	99.839
	Prin52	9.99642e-08	0.014	99.853
	Prin53	9.35393e-08	0.0131	99.8662
	Prin54	8.57712e-08	0.012	99.8782
	Prin55	8.03372e-08	0.0113	99.8895
	Prin56	7.65324e-08	0.0107	99.9002
	Prin57	6.7683e-08	0.0095	99.9097
	Prin58	6.09176e-08	0.0086	99.9183
	Prin59	5.21975e-08	0.0073	99.9256
	Prin60	4.94255e-08	0.0069	99.9326
	Prin61	4.8614e-08	0.0068	99.9394
	Prin62	4.68241e-08	0.0066	99.946
	Prin63	4.31242e-08	0.0061	99.952
	Prin64	3.41332e-08	0.0048	99.9568
	Prin65	3.31945e-08	0.0047	99.9615
	Prin66	3.05975e-08	0.0043	99.9658
	Prin67	2.81624e-08	0.004	99.9697
	Prin68	2.71233e-08	0.0038	99.9735
	Prin69	2.44727e-08	0.0034	99.977
	Prin70	2.123e-08	0.003	99.9799
	Prin71	1.86509e-08	0.0026	99.9826
	Prin72	1.69045e-08	0.0024	99.9849
	Prin73	1.6316e-08	0.0023	99.9872
	Prin74	1.55991e-08	0.0022	99.9894
	Prin75	1.28224e-08	0.0018	99.9912
	Prin76	1.14702e-08	0.0016	99.9928
	Prin77	1.09194e-08	0.0015	99.9944
	Prin78	9.28703e-09	0.0013	99.9957
	Prin79	8.23269e-09	0.0012	99.9968
	Prin80	6.63728e-09	0.0009	99.9978
	Prin81	4.50492e-09	0.0006	99.9984
	Prin82	3.92385e-09	0.0006	99.9989
	Prin83	3.2928e-09	0.0005	99.9994
	Prin84	2.13237e-09	0.0003	99.9997
	Prin85	1.08309e-09	0.0002	99.9999
	Prin86	4.52901e-10	0.0001	99.9999
	Prin87	3.83056e-10	0.0001	100
	Prin88	2.24768e-10	0	100
	Prin89	5.73016e-15	0	100
	Prin90	1.13529e-15	0	100
	Prin91	1.00801e-15	0	100
	Prin92	9.76214e-16	0	100
	Prin93	4.30203e-16	0	100
	Prin94	4.2854e-16	0	100
	Prin95	3.4627e-16	0	100
	Prin96	3.27461e-16	0	100
	Prin97	1.57734e-16	0	100
	Prin98	1.14363e-16	0	100
	Prin99	7.33844e-17	0	100
	Prin100	6.79086e-17	0	100
	Prin101	4.23393e-17	0	100
	Prin102	3.46395e-17	0	100
	Prin103	3.25095e-17	0	100
	Prin104	1.61739e-17	0	100
	Prin105	5.83782e-18	0	100
	Prin106	3.99799e-18	0	100
	Prin107	2.68857e-18	0	100
	Prin108	2.64861e-18	0	100
	Prin109	1.74638e-18	0	100
	Prin110	6.6419e-19	0	100
	Prin111	3.16848e-19	0	100
	Prin112	2.10879e-19	0	100
	Prin113	1.10408e-19	0	100
	Prin114	3.06846e-20	0	100
	Prin115	1.78982e-20	0	100
	Prin116	2.48142e-21	0	100
	Total Variance :	0.000712291
